# Supplementary material for: Toxicity of Orthodontic Brackets Examined by Single Cell Tracking
Source: Toxics. 2022 Aug 8;10(8):460. doi: 10.3390/toxics10080460 (PMC9413677; doi:10.3390/toxics10080460)
Supplement: Supplementary file 1 [file toxics-10-00460-s001.zip]

Archive with 3 entries (3 files):
- SM1 Supplementary Movie.mp4
- Supplementary Figures.pdf
- Supplementary Material Tracking Data.xlsx
