# Supplementary material for: Toxicity of Orthodontic Brackets Examined by Single Cell Tracking
Source: Toxics. 2022 Aug 8;10(8):460. doi: 10.3390/toxics10080460 (PMC9413677; doi:10.3390/toxics10080460)
Supplement: Supplementary file 1 [file toxics-10-00460-s001.zip › Supplementary Material Tracking Data.xlsx]

## Sheet: Explanatory Notes
This Excel file contains separate sheets, each of which contains the critical data collected from each experiment, being experiments 'a' through to 'g'.
Column Labelling
Tracking
Experiment	Identifies the experimental condition as follows: Grid 1 bracket P1; Grid 2 bracket P2; Grid 3 bracket G1, Grid 4 bracket G2; Grid 5 bracket G3; Grid 6 bracket G4; Grid 7 bracket G5; Grid 8 Control.
Clone	Marks the clone derived of the original staring cell, to which the particulaar cell belongs. Each clone is unique to a particular Grid Image description, so there may be multiple cells with apparently identical clone number, but which are distinguishable on basis of a different Grid Image designation
Progeny	Marks the Progeny relationship of the cell within the Clone. This is detailed further below.
Generation	Marks the cell as belonging to either the starting population, or generations 1 through to 6
Mean_vel	Marks the mean migration velocity of the cell
Mean_dist	Marks the migration distance of the cell over the course of the experiment
Progeny Relationships As Defined by Progeny Number
	Progeny relationships were unambiguous, and defined as shown in the branching tree of relationships below
Within Each Clone, the Starting Cell Is Marked as 'Progeny 1'. When it divides, it begets Progenys '2' and '3'. These each beget Progeny's '4', '5', '6', and '7', and so on, as outlined in the brancing tree of relationships shown.
															PROGENY NUMBER						(NB - Sister Cells Are Given the Same Color to Aid Interpretation)
Starting Generation																1
First Generation								2																3
Second Generation				4								5								6								7
Third Generation		8				9				10				11				12				13				14				15
Fourth Generation	16		17		18		19		20		21		22		23		24		25		26		27		28		29		30		31
Other Data
Area	Marks the circularity of the cell at day 3.5 in square micrometers; Control T=0 is measurement the start of the experiment for the control group
Circularity	Marks the circularity of the cell at day 3.5; Control T=0 is measurement the start of the experiment for the control group.

## Sheet: Tracking Data
Experiment	Clone	Progeny	Generation	Mean_distance travelled in 15 minutes	Mean_vel (Micrometers / min)
Grid 1	1	1	0	2.7893	0.185967
Grid 1	2	1	0	3.91803	0.260572
Grid 1	3	1	0	4.41769	0.29449
Grid 1	4	1	0	2.59981	0.172644
Grid 1	5	1	0	3.60533	0.239718
Grid 1	6	1	0	3.28597	0.218217
Grid 1	7	1	0	3.3774	0.224592
Grid 1	8	1	0	3.82808	0.254555
Grid 1	9	1	0	2.67538	0.177699
Grid 1	10	1	0	3.8794	0.257983
Grid 1	11	1	0	3.57935	0.238113
Grid 1	12	1	0	4.40927	0.293312
Grid 1	13	1	0	3.09142	0.205434
Grid 1	14	1	0	3.0317	0.201486
Grid 1	15	1	0	3.21395	0.213634
Grid 1	16	1	0	3.33454	0.221642
Grid 1	17	1	0	3.13433	0.208292
Grid 1	18	1	0	4.12238	0.274227
Grid 1	19	1	0	3.94099	0.262253
Grid 1	20	1	0	2.80985	0.186721
Grid 1	21	1	0	4.72683	0.315106
Grid 1	22	1	0	2.90564	0.193038
Grid 1	23	1	0	3.04561	0.203055
Grid 1	24	1	0	4.27365	0.284918
Grid 1	25	1	0	3.30126	0.220048
Grid 1	1	2	1	3.87928	0.258642
Grid 1	1	3	1	4.22187	0.278806
Grid 1	21	2	1	4.64799	0.309905
Grid 1	23	2	1	3.35777	0.223874
Grid 1	23	3	1	3.15609	0.207767
Grid 1	23	3	1	3.15609	0.207767
Grid 1	24	2	1	4.23542	0.282047
Grid 1	24	3	1	4.35307	0.289951
Grid 1	25	2	1	2.99524	0.1997
Grid 1	25	3	1	3.9794	0.264345
Grid 1	1	4	2	3.77477	0.251658
Grid 1	1	5	2	4.15065	0.276719
Grid 1	1	6	2	4.39043	0.291672
Grid 1	1	7	2	4.07126	0.271405
Grid 1	21	4	2	3.23812	0.215924
Grid 1	21	5	2	4.6557	0.308855
Grid 1	23	4	2	3.34665	0.222247
Grid 1	23	5	2	4.01741	0.267862
Grid 1	23	6	2	3.49466	0.232148
Grid 1	25	4	2	6.96966	0.464724
Grid 1	25	5	2	3.55489	0.237109
Grid 1	25	6	2	3.69347	0.245068
Grid 1	25	7	2	4.91352	0.327526
Grid 1	1	8	3	4.27564	0.285083
Grid 1	1	9	3	3.96603	0.262191
Grid 1	1	14	3	4.71768	0.314554
Grid 1	1	15	3	4.69242	0.312809
Grid 1	21	8	3	3.23812	0.215924
Grid 1	25	8	3	4.82565	0.321719
Grid 1	25	9	3	3.70689	0.247137
Grid 1	25	10	3	3.47054	0.230844
Grid 1	25	11	3	3.5144	0.233417
Grid 1	21	16	4	4.6557	0.308855
Grid 1	21	17	4	4.29873	0.286016
Grid 2	1	1	0	2.62967	0.17435
Grid 2	2	1	0	3.12619	0.207497
Grid 2	3	1	0	3.35717	0.222644
Grid 2	4	1	0	2.81949	0.187417
Grid 2	5	1	0	2.95028	0.19675
Grid 2	6	1	0	3.56453	0.23656
Grid 2	7	1	0	3.7545	0.250327
Grid 2	8	1	0	3.79518	0.252017
Grid 2	9	1	0	3.09431	0.205686
Grid 2	10	1	0	3.65611	0.24305
Grid 2	11	1	0	3.18028	0.210609
Grid 2	12	1	0	5.06809	0.337807
Grid 2	13	1	0	3.08534	0.204634
Grid 2	14	1	0	3.04599	0.201956
Grid 2	15	1	0	2.95238	0.196201
Grid 2	16	1	0	3.8556	0.255999
Grid 2	17	1	0	3.73206	0.247046
Grid 2	18	1	0	3.02251	0.201246
Grid 2	19	1	0	3.16022	0.210028
Grid 2	20	1	0	3.18105	0.211559
Grid 2	21	1	0	3.53107	0.232385
Grid 2	22	1	0	5.05657	0.337061
Grid 2	23	1	0	5.37313	0.358343
Grid 2	24	1	0	2.79942	0.185821
Grid 2	25	1	0	2.64331	0.175378
Grid 2	3	2	1	3.74937	0.250002
Grid 2	3	3	1	3.60347	0.240241
Grid 2	5	2	1	2.70379	0.179095
Grid 2	5	3	1	2.87306	0.190815
Grid 2	7	2	1	3.82446	0.254928
Grid 2	7	3	1	3.74461	0.249289
Grid 2	12	2	1	3.4945	0.231698
Grid 2	12	3	1	3.68523	0.242488
Grid 2	13	2	1	3.18786	0.212498
Grid 2	13	3	1	3.93216	0.262261
Grid 2	16	2	1	3.34221	0.22045
Grid 2	16	3	1	3.15558	0.21046
Grid 2	22	2	1	4.13811	0.274423
Grid 2	22	3	1	4.25948	0.284066
Grid 2	23	2	1	3.99893	0.264725
Grid 2	23	3	1	3.38485	0.224934
Grid 2	7	4	2	3.56699	0.23704
Grid 2	7	5	2	3.64137	0.242738
Grid 2	7	6	2	3.48324	0.232218
Grid 2	7	7	2	4.50958	0.300733
Grid 2	12	6	2	3.2337	0.215581
Grid 2	12	7	2	2.99733	0.199819
Grid 2	22	4	2	4.29043	0.286078
Grid 2	22	5	2	3.62191	0.240001
Grid 2	22	6	2	3.77478	0.251577
Grid 2	22	7	2	3.6837	0.245606
Grid 2	7	10	3	3.05193	0.203471
Grid 2	7	11	3	2.83313	0.188872
Grid 2	7	14	3	3.05193	0.203471
Grid 2	7	15	3	2.83313	0.188872
Grid 3	1	1	0	2.78313	0.184657
Grid 3	2	1	0	3.18869	0.211321
Grid 3	3	1	0	2.80149	0.185994
Grid 3	4	1	0	3.23197	0.214201
Grid 3	5	1	0	2.65302	0.175351
Grid 3	6	1	0	3.25004	0.216044
Grid 3	7	1	0	2.66837	0.176666
Grid 3	8	1	0	2.93999	0.195428
Grid 3	9	1	0	4.03135	0.268848
Grid 3	10	1	0	3.73883	0.248683
Grid 3	11	1	0	2.69236	0.178787
Grid 3	12	1	0	2.75587	0.183111
Grid 3	13	1	0	2.31464	0.153583
Grid 3	14	1	0	3.58206	0.238293
Grid 3	15	1	0	2.84613	0.188681
Grid 3	16	1	0	3.03991	0.200915
Grid 3	17	1	0	3.04019	0.200828
Grid 3	18	1	0	2.89902	0.191286
Grid 3	19	1	0	2.90441	0.192535
Grid 3	20	1	0	3.593	0.238891
Grid 3	21	1	0	2.99853	0.198351
Grid 3	22	1	0	3.29938	0.217685
Grid 3	23	1	0	4.92009	0.328069
Grid 3	24	1	0	3.58077	0.237415
Grid 3	25	1	0	3.63149	0.241725
Grid 3	4	2	1	3.72336	0.248208
Grid 3	4	3	1	3.65008	0.24336
Grid 3	9	2	1	3.44166	0.228482
Grid 3	9	3	1	5.27738	0.351766
Grid 3	16	2	1	3.96795	0.264544
Grid 3	16	3	1	3.90999	0.260739
Grid 3	21	2	1	2.78302	0.185531
Grid 3	21	3	1	3.25777	0.217239
Grid 3	23	2	1	3.00273	0.199149
Grid 3	23	3	1	2.87754	0.190216
Grid 3	9	6	2	4.62043	0.308224
Grid 3	9	7	2	2.89153	0.191701
Grid 3	9	12	3	4.05632	0.270464
Grid 3	9	13	3	4.62043	0.308224
Grid 4	1	1	0	2.90646	0.192432
Grid 4	2	1	0	3.2803	0.217161
Grid 4	3	1	0	3.59769	0.238836
Grid 4	4	1	0	2.74416	0.181462
Grid 4	5	1	0	7.99955	0.533611
Grid 4	6	1	0	2.98496	0.197315
Grid 4	7	1	0	3.35104	0.221829
Grid 4	8	1	0	3.60742	0.238705
Grid 4	9	1	0	6.60463	0.440498
Grid 4	10	1	0	4.81759	0.321537
Grid 4	11	1	0	3.36681	0.222817
Grid 4	12	1	0	3.26084	0.215983
Grid 4	13	1	0	5.34684	0.356766
Grid 4	14	1	0	3.6167	0.238867
Grid 4	15	1	0	2.75876	0.182379
Grid 4	16	1	0	3.13388	0.207304
Grid 4	17	1	0	3.56678	0.237865
Grid 4	18	1	0	4.47891	0.298701
Grid 4	19	1	0	4.42125	0.294997
Grid 4	20	1	0	3.32833	0.218413
Grid 4	21	1	0	3.56602	0.237743
Grid 4	22	1	0	3.91449	0.259303
Grid 4	23	1	0	4.52706	0.301839
Grid 4	24	1	0	3.72601	0.248063
Grid 4	25	1	0	3.63786	0.241158
Grid 4	10	2	1	2.46021	0.161539
Grid 4	10	3	1	2.96105	0.193965
Grid 4	13	2	1	5.00225	0.333607
Grid 4	13	3	1	3.49187	0.232846
Grid 4	17	2	1	3.23544	0.213407
Grid 4	17	3	1	3.63001	0.242165
Grid 4	18	2	1	2.74839	0.18126
Grid 4	18	3	1	2.61723	0.172274
Grid 4	19	2	1	4.8421	0.322734
Grid 4	19	3	1	3.69946	0.24664
Grid 4	23	2	1	3.39199	0.223812
Grid 4	23	3	1	3.4038	0.226889
Grid 4	13	4	2	4.32335	0.280041
Grid 4	13	5	2	2.88821	0.192492
Grid 4	13	6	2	3.80365	0.253564
Grid 4	13	7	2	3.29835	0.217155
Grid 4	17	4	2	4.37959	0.291844
Grid 4	17	5	2	4.27847	0.279681
Grid 4	17	6	2	3.94295	0.262898
Grid 4	17	7	2	3.69645	0.246449
Grid 4	19	4	2	3.29761	0.216108
Grid 4	19	5	2	2.75839	0.183808
Grid 4	19	6	2	3.30351	0.220293
Grid 4	19	7	2	3.82068	0.252154
Grid 4	23	6	2	3.56293	0.237566
Grid 4	23	7	2	4.1689	0.278007
Grid 4	13	8	3	3.81349	0.251382
Grid 4	13	9	3	4.58234	0.305656
Grid 4	13	10	3	5.62874	0.375382
Grid 4	13	11	3	4.16158	0.277426
Grid 4	19	8	3	4.09334	0.272687
Grid 4	19	9	3	3.95712	0.259544
Grid 4	19	10	3	3.91089	0.258527
Grid 4	19	11	3	4.61447	0.307729
Grid 4	19	12	3	3.87496	0.258517
Grid 4	19	13	3	4.19996	0.277111
Grid 4	19	14	3	8.07749	0.537313
Grid 4	19	15	3	3.79301	0.2528
Grid 4	23	14	3	3.56293	0.237566
Grid 4	23	15	3	4.1689	0.278007
Grid 4	13	16	4	2.88821	0.192492
Grid 4	13	17	4	3.80365	0.253564
Grid 4	13	20	4	5.62874	0.375382
Grid 4	13	21	4	5.31943	0.354527
Grid 4	19	16	4	5.72514	0.382138
Grid 4	19	17	4	4.18943	0.276831
Grid 5	1	1	0	3.89641	0.258671
Grid 5	2	1	0	4.99281	0.33198
Grid 5	3	1	0	3.82767	0.254482
Grid 5	4	1	0	4.31689	0.286297
Grid 5	5	1	0	3.58332	0.238076
Grid 5	6	1	0	3.5688	0.237151
Grid 5	7	1	0	7.1763	0.479667
Grid 5	8	1	0	2.96398	0.196742
Grid 5	9	1	0	3.74034	0.248067
Grid 5	10	1	0	3.55519	0.236246
Grid 5	11	1	0	3.19021	0.211943
Grid 5	12	1	0	4.09615	0.273168
Grid 5	13	1	0	3.37531	0.223793
Grid 5	14	1	0	5.21028	0.347378
Grid 5	15	1	0	3.21223	0.213135
Grid 5	16	1	0	4.32432	0.288083
Grid 5	17	1	0	3.39186	0.225121
Grid 5	18	1	0	3.69156	0.245569
Grid 5	19	1	0	2.93567	0.195104
Grid 5	20	1	0	3.20279	0.212958
Grid 5	21	1	0	3.66922	0.24431
Grid 5	22	1	0	4.42326	0.294066
Grid 5	23	1	0	4.06301	0.269794
Grid 5	24	1	0	3.98914	0.265072
Grid 5	25	1	0	2.73957	0.182697
Grid 5	4	2	1	5.03765	0.33552
Grid 5	4	3	1	5.28118	0.352125
Grid 5	7	2	1	3.62012	0.240677
Grid 5	7	3	1	3.72238	0.247629
Grid 5	12	2	1	2.82079	0.188234
Grid 5	12	3	1	4.18722	0.278969
Grid 5	13	2	1	4.51299	0.301016
Grid 5	13	3	1	3.44407	0.229435
Grid 5	14	2	1	3.16211	0.208935
Grid 5	14	3	1	3.28852	0.218228
Grid 5	21	2	1	2.83175	0.188728
Grid 5	21	3	1	3.36005	0.224236
Grid 5	23	2	1	3.85467	0.256991
Grid 5	23	3	1	3.57657	0.238394
Grid 5	25	2	1	3.60595	0.238975
Grid 5	25	3	1	2.99042	0.196753
Grid 5	4	4	2	4.59142	0.306352
Grid 5	4	6	2	4.33466	0.289152
Grid 5	4	7	2	4.7745	0.318268
Grid 5	4	5	2	4.43652	0.295631
Grid 5	7	4	2	4.23058	0.28207
Grid 5	7	5	2	3.59721	0.239826
Grid 5	7	6	2	3.7153	0.247688
Grid 5	7	7	2	3.65285	0.243583
Grid 5	12	4	2	3.15895	0.208819
Grid 5	12	5	2	2.65722	0.176224
Grid 5	12	6	2	3.16174	0.209352
Grid 5	12	7	2	3.07578	0.203761
Grid 5	25	4	2	3.5241	0.234955
Grid 5	25	5	2	4.2694	0.284655
Grid 5	25	6	2	4.98454	0.332692
Grid 5	25	7	2	3.45788	0.230363
Grid 5	12	8	3	2.64767	0.176479
Grid 5	12	9	3	2.66431	0.177613
Grid 5	12	12	3	3.39454	0.226392
Grid 5	12	13	3	3.6966	0.246303
Grid 5	12	14	3	4.05289	0.270244
Grid 5	12	15	3	3.575	0.238387
Grid 6	1	1	0	3.46774	0.230361
Grid 6	2	1	0	3.21138	0.214235
Grid 6	3	1	0	3.77274	0.250589
Grid 6	4	1	0	3.14124	0.208466
Grid 6	5	1	0	2.94476	0.195314
Grid 6	6	1	0	3.59494	0.238728
Grid 6	7	1	0	4.2168	0.281005
Grid 6	8	1	0	3.55199	0.236327
Grid 6	9	1	0	3.19854	0.21196
Grid 6	10	1	0	3.00408	0.199403
Grid 6	11	1	0	2.94893	0.195952
Grid 6	12	1	0	3.59522	0.238975
Grid 6	13	1	0	2.72356	0.180616
Grid 6	14	1	0	3.10425	0.206361
Grid 6	15	1	0	6.76958	0.451888
Grid 6	16	1	0	3.10328	0.205603
Grid 6	17	1	0	4.02616	0.268627
Grid 6	18	1	0	3.59619	0.239415
Grid 6	19	1	0	3.2814	0.216143
Grid 6	20	1	0	2.68424	0.178299
Grid 6	21	1	0	3.70076	0.245669
Grid 6	22	1	0	3.65088	0.243257
Grid 6	23	1	0	3.37679	0.224315
Grid 6	24	1	0	2.78113	0.184134
Grid 6	25	1	0	3.82914	0.255544
Grid 6	7	2	1	3.5227	0.234943
Grid 6	7	3	1	5.11167	0.34071
Grid 6	15	2	1	3.45845	0.229534
Grid 6	15	3	1	3.42664	0.227068
Grid 6	17	2	1	3.32156	0.220593
Grid 6	17	3	1	3.54382	0.23495
Grid 6	19	2	1	3.48267	0.232142
Grid 6	19	3	1	2.6342	0.175682
Grid 6	22	2	1	3.1636	0.210134
Grid 6	22	3	1	3.47458	0.230365
Grid 6	25	2	1	2.94047	0.196147
Grid 6	25	3	1	4.46832	0.298097
Grid 6	7	4	2	2.8605	0.189547
Grid 6	7	5	2	3.28403	0.217795
Grid 6	7	6	2	2.80126	0.184968
Grid 6	7	7	2	3.19164	0.211947
Grid 6	15	4	2	4.29182	0.286033
Grid 6	15	5	2	4.2504	0.283135
Grid 6	17	6	2	4.05388	0.270223
Grid 6	17	7	2	3.83919	0.255976
Grid 6	25	4	2	3.36964	0.222907
Grid 6	25	5	2	3.11523	0.205387
Grid 6	25	6	2	4.24622	0.282499
Grid 6	25	7	2	4.17548	0.277426
Grid 6	7	10	3	4.03746	0.269306
Grid 6	7	11	3	3.44526	0.229892
Grid 6	25	10	3	5.85482	0.39061
Grid 6	25	11	3	4.17732	0.278583
Grid 6	25	12	3	4.43517	0.295716
Grid 6	25	13	3	5.01321	0.334267
Grid 6	25	20	4	4.11344	0.274328
Grid 6	25	21	4	3.64289	0.242916
Grid 6	25	22	4	6.86614	0.458226
Grid 6	25	23	4	5.4542	0.363363
Grid 7	1	1	0	4.11643	0.272813
Grid 7	2	1	0	3.26252	0.216186
Grid 7	3	1	0	3.29273	0.218151
Grid 7	4	1	0	3.26536	0.216863
Grid 7	5	1	0	4.28038	0.285285
Grid 7	6	1	0	3.30833	0.22071
Grid 7	7	1	0	3.30825	0.21944
Grid 7	8	1	0	3.67597	0.244146
Grid 7	9	1	0	3.76981	0.250044
Grid 7	10	1	0	3.54078	0.235259
Grid 7	11	1	0	3.59575	0.238589
Grid 7	12	1	0	3.39234	0.225695
Grid 7	13	1	0	2.72538	0.180907
Grid 7	14	1	0	3.31522	0.220404
Grid 7	15	1	0	3.60414	0.238523
Grid 7	16	1	0	3.48785	0.232828
Grid 7	17	1	0	2.29766	0.151421
Grid 7	18	1	0	3.66385	0.242471
Grid 7	19	1	0	3.16768	0.209933
Grid 7	20	1	0	3.56347	0.236529
Grid 7	21	1	0	3.66651	0.243761
Grid 7	22	1	0	3.26778	0.216758
Grid 7	23	1	0	4.26366	0.284303
Grid 7	24	1	0	3.70147	0.245509
Grid 7	25	1	0	3.64092	0.241431
Grid 7	5	2	1	3.55297	0.236383
Grid 7	5	3	1	3.7507	0.24926
Grid 7	6	2	1	3.44535	0.228944
Grid 7	6	3	1	3.91657	0.260551
Grid 7	8	2	1	4.06208	0.270769
Grid 7	8	3	1	4.91395	0.32755
Grid 7	9	2	1	3.0594	0.203974
Grid 7	9	3	1	3.82792	0.254994
Grid 7	11	2	1	3.33533	0.22193
Grid 7	11	3	1	2.93259	0.195408
Grid 7	16	2	1	3.78653	0.250014
Grid 7	16	3	1	4.84831	0.318107
Grid 7	23	2	1	3.95216	0.263574
Grid 7	23	3	1	4.89352	0.326299
Grid 7	16	6	2	3.99149	0.266196
Grid 7	16	7	2	4.95357	0.330133
Grid 7	23	4	2	3.08178	0.205466
Grid 7	23	6	2	3.6254	0.240122
Grid 7	23	7	2	4.65531	0.308952
Grid 7	23	8	3	4.08613	0.271672
Grid 7	23	9	3	4.10341	0.271528
Grid 7	23	14	3	4.75689	0.316752
Grid 7	23	15	3	4.23207	0.282099
Grid 7	23	16	4	4.21025	0.28067
Grid 7	23	17	4	4.04249	0.269596
Grid 7	23	32	5	3.52522	0.234994
Grid 7	23	33	5	4.76893	0.317708
Grid 8	1	1	0	8.70529	0.583752
Grid 8	2	1	0	3.86913	0.25803
Grid 8	3	1	0	3.38043	0.223977
Grid 8	4	1	0	3.07392	0.203747
Grid 8	5	1	0	3.25558	0.215769
Grid 8	6	1	0	3.65834	0.242158
Grid 8	7	1	0	3.51447	0.232142
Grid 8	8	1	0	4.39945	0.293574
Grid 8	9	1	0	3.41426	0.22757
Grid 8	10	1	0	3.35359	0.222339
Grid 8	11	1	0	3.28369	0.217569
Grid 8	12	1	0	5.2051	0.346927
Grid 8	13	1	0	3.96542	0.262953
Grid 8	14	1	0	3.00806	0.199133
Grid 8	15	1	0	4.21646	0.281467
Grid 8	16	1	0	2.1145	0.139714
Grid 8	17	1	0	3.27641	0.216772
Grid 8	18	1	0	3.29137	0.217371
Grid 8	19	1	0	3.48858	0.231327
Grid 8	20	1	0	3.63461	0.240552
Grid 8	21	1	0	4.18386	0.278902
Grid 8	22	1	0	3.46043	0.229114
Grid 8	23	1	0	3.35411	0.222289
Grid 8	24	1	0	3.10462	0.205781
Grid 8	25	1	0	2.79002	0.184369
Grid 8	1	2	1	5.88338	0.391904
Grid 8	1	3	1	5.03772	0.335487
Grid 8	2	2	1	3.56079	0.236193
Grid 8	2	3	1	3.15962	0.209019
Grid 8	7	2	1	3.32283	0.221429
Grid 8	7	3	1	3.85708	0.257092
Grid 8	8	2	1	3.08799	0.205917
Grid 8	8	3	1	6.32742	0.422244
Grid 8	12	2	1	3.64958	0.240927
Grid 8	12	3	1	3.94938	0.262123
Grid 8	15	2	1	4.29718	0.286224
Grid 8	15	3	1	4.84987	0.323126
Grid 8	18	2	1	3.01175	0.200962
Grid 8	18	3	1	4.71872	0.314459
Grid 8	1	4	2	3.32041	0.219261
Grid 8	1	5	2	4.85425	0.323597
Grid 8	1	6	2	4.66287	0.311185
Grid 8	1	7	2	2.85479	0.188918
Grid 8	8	4	2	2.66428	0.175214
Grid 8	8	5	2	3.08834	0.203287
Grid 8	8	6	2	3.35542	0.220216
Grid 8	8	7	2	2.96925	0.195512
Grid 8	15	4	2	3.65823	0.244024
Grid 8	15	5	2	4.6194	0.307879
Grid 8	15	6	2	3.73658	0.249091
Grid 8	15	7	2	3.66954	0.244557
Grid 8	1	10	3	3.49963	0.230497
Grid 8	1	11	3	3.01912	0.199533
Grid 8	1	12	3	5.79574	0.374634
Grid 8	1	13	3	5.30894	0.33245
Grid 8	1	14	3	4.51757	0.301249
Grid 8	1	15	3	3.06197	0.20427
Grid 8	8	12	3	3.74382	0.249887
Grid 8	8	13	3	3.49848	0.233497
Grid 8	8	14	3	3.85928	0.257148
Grid 8	8	15	3	3.2359	0.215788
Grid 8	15	8	3	3.15781	0.210534
Grid 8	15	9	3	3.49002	0.232877
Grid 8	15	10	3	4.54208	0.295652
Grid 8	15	12	3	4.12888	0.275525
Grid 8	15	13	3	5.84124	0.378645
Grid 8	1	20	4	2.97783	0.198591
Grid 8	1	21	4	2.96285	0.197385
Grid 8	1	24	4	3.66541	0.244329
Grid 8	1	25	4	4.19947	0.279689
Grid 8	1	26	4	4.3774	0.291575
Grid 8	1	27	4	4.65983	0.310782
Grid 8	15	16	4	4.18472	0.271588
Grid 8	15	17	4	4.275	0.279133
Grid 8	15	18	4	3.32054	0.221456
Grid 8	15	19	4	4.25598	0.283532
Grid 8	15	20	4	4.80416	0.319963
Grid 8	15	21	4	4.65374	0.309961
Grid 8	15	24	4	4.13026	0.269605
Grid 8	15	25	4	4.62742	0.305207
Grid 8	15	26	4	4.27954	0.28544
Grid 8	15	27	4	4.84497	0.32304
Grid 8	1	52	5	4.17895	0.278285
Grid 8	1	53	5	3.97982	0.265222
Grid 8	15	32	5	3.47504	0.231623
Grid 8	15	33	5	3.89679	0.260023
Grid 8	15	34	5	4.28158	0.285467
Grid 8	15	35	5	4.41974	0.294589
Grid 8	15	36	5	5.86756	0.391014
Grid 8	15	37	5	5.90669	0.393562
Grid 8	15	48	5	3.92552	0.261733
Grid 8	15	49	5	4.12871	0.275155
Grid 8	15	70	6	4.54138	0.303207
Grid 8	15	71	6	3.3541	0.223939

## Sheet: Area (Square Micrometers)
Cell	Control T=0	Control	P1	P2	G1	G2	G3	G4	G5
1	4751.19	3621.66	5020.12	2275.19	1945.3	8234.79	4636.44	3447.75	4631.06
2	3845.77	2081.56	4328.06	2958.28	3791.98	2605.08	2701.9	5651.22	1690.7
3	3275.63	2983.39	3202.12	3019.24	10522.5	3863.7	3223.63	4026.85	2951.11
4	2000.88	2465.24	5762.38	2289.53	2787.96	4451.77	4885.65	3964.1	5158.17
5	2275.19	6189.09	3999.96	3220.05	2687.56	6126.34	2599.7	2036.73	2556.68
6	3289.97	3499.74	2332.56	4761.94	2565.64	3094.55	4715.33	2936.77	3044.34
7	4930.48	1999.08	2615.84	2714.45	3793.78	6135.3	5602.81	3505.12	4060.92
8	2664.25	2588.95	3261.28	3718.47	1421.77	3560.7	2649.91	1855.65	4342.4
9	3058.69	1601.06	4242	4380.06	2648.11	6336.11	3058.69	4082.43	2685.76
10	2119.21	6449.06	4844.42	6542.29	6752.06	8570.06	2178.37	1735.53	2608.67
11	2913.46	2049.28	5434.28	3607.32	5755.21	2994.14	2337.94	2332.56	5360.77
12	3146.54	3788.4	4378.26	6841.71	4453.56	5213.75	2809.47	5181.48	2015.22
13	4159.53	2060.04	4801.39	4900	9889.64	1007.61	4849.8	2205.27	2266.23
14	2827.4	4191.8	3666.48	2716.24	5502.41	1378.74	4995.02	4441.01	3004.9
15	2956.49	3417.27	4234.83	2187.34	2709.07	3732.82	5572.33	1753.46	3463.88
16	4756.56	3401.13	4308.34	6710.82	4478.66	4921.51	4405.15	2187.34	2128.17
17	2144.31	1930.95	3279.21	2465.24	4039.4	3125.03	2631.98	3237.98	3707.72
18	3465.68	2675.01	2669.63	1629.75	4900	5674.53	2025.98	2648.11	6036.69
19	3768.68	2902.7	2167.62	3422.65	3333	2411.45	8944.78	2891.95	2671.42
20	2490.34	5798.24	4356.75	1242.48	2497.51	3739.99	4077.05	3770.47	4534.24
21	2658.87	3817.08	5800.03	3006.69	2952.91	1965.02	4613.13	1674.57	7487.15
22	2436.55	4285.03	2671.42	2293.12	3243.36	2868.64	2960.08	1566.99	5154.59
23	3598.35	3442.37	2934.98	2517.23	5608.19	3211.08	6185.51	2131.76	2714.45
24	1970.4	4390.81	2631.98	3922.86	4519.9	4650.78	7180.56	2569.23	4247.38
25	2900.91	4724.29	3159.09	2337.94	4075.26	2398.9	5337.46	3901.35	3506.91
26	2400.69	6198.06	8577.23	1678.15	5701.42	2176.58	4880.27	2961.87	1886.13
27	2296.7	5358.98	2886.57	1667.4	2171.2	2137.14	2445.52	2043.91	5021.91
28	5337.46	4294	5416.35	1326.75	4763.73	2669.63	2700.11	3632.41	2373.8
29	3537.39	3861.91	2108.45	1611.82	3223.63	3627.04	3793.78	3786.61	2052.87
30	3413.68	3336.59	1821.59	2458.07	4326.27	3917.49	3196.74	3401.13	3377.82
31	1882.55	3212.88	5516.75	3684.41	4469.7	2572.81	3442.37	2859.68	2185.55
32	3270.25	5090.04	5099.01	1364.4	4317.3	3904.94	4937.65	2296.7	2133.55
33	3704.13	4995.02	5107.97	5681.7	2187.34	6576.36	4437.43	6104.82	3592.97
34	3008.49	3865.49	6110.2	3230.81	1565.2	4761.94	3148.33	4907.17	6119.17
35	4096.78	5253.2	2974.42	3121.44	3465.68	3393.96	2420.41	1229.93	4742.22
36	2063.63	6782.54	4213.31	3499.74	2852.5	5131.28	4593.41	3137.57	3960.52
37	4546.79	4640.02	4806.77	2572.81	4102.15	2716.24	6422.17	2542.33	4276.07
38	2479.58	3670.07	5249.61	4034.03	6348.66	1592.1	4098.57	3835.01	2334.36
39	3395.75	4200.77	5341.05	4749.39	1927.37	2180.17	4605.96	2449.1	4017.89
40	2040.32	4389.02	5939.88	5129.49	3974.86	6241.09	4365.71	3264.87	3998.17
41	3338.38	6952.87	2264.43	5358.98	3137.57	5258.58	4103.95	9220.89	2216.02
42	1353.64	2054.66	6639.11	8150.52	3854.74	4225.86	3442.37	3940.79	4885.65
43	5147.42	6791.51	4055.54	4901.79	5532.89	5235.27	1857.44	3392.17	3341.97
44	3908.52	6698.27	6000.84	2778.99	4272.48	3386.79	4968.13	2538.75	2554.88
45	4216.9	3363.48	10357.6	2716.24	3831.43	7960.48	3142.95	3220.05	5516.75
46	3978.45	3239.77	5814.38	2827.4	6911.63	3408.3	3732.82	4306.55	4007.13
47	6768.2	4177.46	3806.33	3175.23	5889.68	1905.85	6895.49	6339.69	3402.92
48	7809.87	4204.35	3815.29	3078.41	1844.89	4143.39	3818.88	3146.54	2422.21
49	2015.22	5907.61	4435.64	7193.11	3743.57	2954.7	3587.59	5565.16	5124.11
50	2714.45	4100.36	4331.65	7096.3	2746.72	2757.48	6047.45	6497.47	5222.72
51	1780.35	2926.01	6570.98	2839.95	2588.95	6538.71	5479.1	3542.77	2976.21
52	3840.39	4441.01	3166.26	5452.21	3870.87	2373.8	3774.05	7230.77	4261.72
53	1981.15	5030.88	3838.6	4846.21	2800.51	2477.79	1654.85	4882.07	5817.96
54	6544.09	5217.34	5645.84	7315.03	3887.01	5626.12	2926.01	4882.07	4926.89
55	1952.47	9511.33	4692.02	4688.43	4139.81	4758.36	4410.53	5801.82	4211.52
56	3322.24	3978.45	5384.08	3643.17	5064.94	4116.5	3402.92	4109.33	1552.65
57	2293.12	4505.56	4623.89	7748.91	6601.46	1651.26	2922.43	1335.71	1400.26
58	1565.2	7962.27	5961.39	3496.16	3028.21	2542.33	4512.73	3772.26	4121.88
59	3044.34	2531.57	3406.51	4154.15	4148.77	3600.14	2770.03	4496.59	5514.96
60	1183.31	3229.01	7363.44	6845.29	4344.2	3352.72	3189.57	4475.08	3937.21
61	2701.9	7062.23	2547.71	2097.69	3438.78	2501.1	5783.9	4437.43	3743.57
62	2612.26	2438.34	2832.78	1463.01	4238.42	2917.05	6502.85	3869.08	3879.84
63	1690.7	1588.51	2406.07	2572.81	1927.37	4087.81	3643.17	3632.41	5326.71
64	1493.49	3116.06	5835.89	1572.37	1731.94	4550.38	5514.96	2746.72	3241.56
65	2181.96	3512.29	1930.95	2328.98	4980.68	3006.69	2918.84	3101.72	4021.47
66	3386.79	7209.25	2667.84	3144.75	3802.74	4121.88	3641.38	3329.41	4715.33
67	1794.69	2441.93	3555.32	2597.91	8188.17	8044.74	1212	2874.02	4042.99
68	4819.31	1896.89	4862.35	6013.39	2155.07	2289.53	1923.78	1016.57	6495.68
69	2009.84	4387.23	4826.49	1796.49	3381.41	3410.1	4141.6	2212.44	3137.57
70	3381.41	3711.3	4819.31	1796.49	3888.8	2764.65	3467.47	2827.4	4057.33
71	1771.38	6063.59	4699.19	2646.32	1930.95	3485.4	3069.45	3060.48	5674.53
72	3105.3	4380.06	1638.71	3982.03	2545.92	4484.04	2346.91	3582.21	5462.97
73	2813.06	4566.52	4123.67	4521.69	2825.61	2391.73	4959.16	3132.2	2597.91
74	4623.89	6576.36	3108.89	5891.47	3123.23		4163.11	3734.61	4860.55
75	978.923	2800.51	3969.48	6189.09	3189.57		2253.68	4184.63	7908.48
76	2033.15	2759.27	4446.39	4537.83	5402.01		1966.81	5859.2	2945.74
77	3046.14	2843.54	2535.16	5208.38	4191.8			1973.98	2657.08
78	1145.66	2673.21	5070.32	5869.95	3090.96			3220.05	5706.8
79	2101.28	3259.49	3994.58	4288.62	6475.95			2303.88	5489.86
80		2187.34	2327.18	4048.37	5163.55			1522.17	1739.11
81		2757.48	7146.5	1604.65	5054.19			2484.96	5115.14
82		2033.15	3967.69	5179.69	4333.44			4720.71	2246.5
83		2129.97	5235.27	6569.19	5030.88			4166.7	3141.16
84		3282.8	4396.19	3037.17	4111.12			3074.82	2734.17
85		5016.53	4622.1	2752.1	2126.38			2839.95	3194.95
86		3151.92	3065.86	3870.87	4163.11			2189.13	2701.9
87			5638.67	2755.69	5113.35			5595.64	2235.75
88			5217.34	5844.85	3999.96			2429.38	2224.99
89			2827.4	3411.89	4914.34			4044.78	2798.72
90			4297.58	3679.03	3540.98			2952.91	6076.14
91			3829.63	3060.48	4399.78			2526.2	3869.08
92			2990.56	4566.52	5254.99			2770.03	4419.5
93			4120.08	2610.46	5730.11			2899.12	4403.36
94			2117.41	5441.45	2180.17			5382.29	3476.43
95			2635.56	4659.75	4518.11			2481.37	4543.21
96			2042.11	3401.13	5324.91			4064.5	3392.17
97			2692.94	4059.13	6291.29			2657.08	4586.24
98			9936.25	4338.82	3610.9			2332.56	2388.14
99			6929.56	2995.94	1581.34			1701.46	3510.5
100			4069.88	4523.49	3955.14			1387.7	5529.3
101			2958.28	5145.62	5020.12			5762.38	3347.34
102			6318.18	4584.44	5391.25			3399.34	1766.01
103			2502.89	2337.94	3377.82			2936.77	3526.63
104			1683.53	4534.24	2857.88			5597.43	5260.37
105			7818.84	3177.02	3126.82			3293.56	4177.46
106			3074.82	4066.3	2133.55			2017.01	3060.48
107			3627.04	4896.41	3146.54			3218.26	3040.76
108			3594.76	6045.66	1391.29			4613.13	4353.16
109			3863.7	3922.86	5706.8			2633.77	2108.45
110			6036.69	3402.92	4186.42			1905.85	2467.03
111			2780.79	3402.92	2432.97			5809	3155.5
112			3643.17	3089.17	4143.39			3044.34	5898.64
113			2619.43	2994.14	4127.26			3440.57	2635.56
114			3042.55	2407.86	5618.95			2221.4	3207.5
115			3462.09	6517.19	7693.33			2483.17	3320.45
116			4959.16	5294.43	3004.9			5353.6	1489.9
117			5864.58	6251.84	4374.68			4310.13	3096.34
118			2603.29	4593.41	3218.26			2246.5	5905.81
119			3682.62	7485.36	3903.14			3791.98
120			5367.94	3295.35	4044.78			2628.39
121			5371.53	4358.54	5012.95			3987.41
122			5498.82	5208.38	4654.37			3406.51
123			2520.82	2237.54	3994.58			2741.34
124			3390.37	8797.76	2660.66			1572.37
125			4225.86	4317.3	1873.58			2488.55
126			5862.78	9866.33	5765.97			1810.83
127			4242	6696.48	4096.78			5904.02
128				2069.01	3462.09			3800.95
129				3062.27	4543.21			1509.62
130				3272.04	4204.35			6492.09
131				5149.21	2741.34			2321.81
132				2809.47	6072.55			1626.16
133				2474.2	2529.78			3881.63
134				1848.48	3277.42			1618.99
135				4075.26	5072.11			2314.63
136				6375.55	3705.92			2791.55
137				4428.46	5330.29			1342.88
138				7582.17	3426.23			3872.66
139				5003.98	3754.33			2463.45
140				4259.93	4516.31			5462.97
141				8727.84	4541.42			2212.44
142				1805.45	4087.81			1932.75
143				2312.84	2614.05			1780.35
144				5461.17	4308.34			3632.41
145				4250.97	4677.68			2979.8
146				2409.66	3894.18			2818.44
147				2264.43	3246.94
148				2664.25	6162.2
149				4629.27	3333
150				5488.07	2067.21
151				5283.68	5281.88
152				2929.6	2999.52
153				5280.09	3955.14
154				4919.72	3576.84
155				6022.35	5991.87
156				3076.62	4225.86
157				4274.27	1513.21
158					2963.66

## Sheet: Circularity
Cell	T=0	Grid 1	Grid 2	Grid 3	Grid 4	Grid 5	Grid 6	Grid 7	Grid 8
1	0.542	0.14	0.16	0.148	0.26	0.217	0.261	0.253	0.542
2	0.451	0.123	0.182	0.175	0.374	0.146	0.148	0.21	0.451
3	0.216	0.259	0.157	0.303	0.208	0.229	0.211	0.28	0.216
4	0.308	0.228	0.238	0.113	0.251	0.216	0.252	0.261	0.308
5	0.345	0.408	0.234	0.226	0.218	0.248	0.153	0.358	0.345
6	0.195	0.341	0.299	0.136	0.263	0.324	0.298	0.13	0.195
7	0.291	0.324	0.112	0.188	0.248	0.286	0.25	0.285	0.291
8	0.237	0.229	0.249	0.213	0.213	0.216	0.126	0.285	0.237
9	0.14	0.3	0.198	0.215	0.244	0.199	0.394	0.346	0.14
10	0.181	0.167	0.235	0.201	0.284	0.268	0.531	0.221	0.181
11	0.455	0.355	0.223	0.21	0.298	0.189	0.452	0.466	0.455
12	0.233	0.136	0.173	0.172	0.36	0.354	0.302	0.209	0.233
13	0.321	0.247	0.174	0.246	0.267	0.338	0.405	0.211	0.321
14	0.418	0.2	0.182	0.242	0.262	0.172	0.268	0.319	0.418
15	0.293	0.261	0.185	0.124	0.253	0.363	0.255	0.119	0.293
16	0.401	0.153	0.269	0.291	0.258	0.179	0.199	0.326	0.401
17	0.215	0.195	0.152	0.231	0.233	0.192	0.299	0.254	0.215
18	0.151	0.142	0.277	0.379	0.141	0.356	0.25	0.143	0.151
19	0.12	0.154	0.171	0.338	0.158	0.202	0.194	0.434	0.12
20	0.331	0.258	0.209	0.557	0.24	0.161	0.358	0.258	0.331
21	0.364	0.438	0.327	0.479	0.109	0.412	0.356	0.187	0.364
22	0.343	0.345	0.25	0.238	0.285	0.223	0.359	0.214	0.343
23	0.33	0.099	0.13	0.271	0.287	0.333	0.178	0.351	0.33
24	0.284	0.293	0.279	0.315	0.381	0.211	0.272	0.331	0.284
25	0.173	0.454	0.262	0.372	0.206	0.258	0.322	0.238	0.173
26	0.487	0.363	0.327	0.12	0.278	0.166	0.234	0.23	0.487
27	0.328	0.24	0.397	0.126	0.337	0.228	0.183	0.244	0.328
28	0.541	0.177	0.267	0.144	0.175	0.166	0.217	0.175	0.541
29	0.32	0.129	0.284	0.199	0.188	0.261	0.155	0.212	0.32
30	0.245	0.156	0.348	0.212	0.17	0.278	0.427	0.192	0.245
31	0.273	0.146	0.237	0.252	0.234	0.125	0.27	0.233	0.273
32	0.188	0.252	0.189	0.211	0.219	0.169	0.14	0.249	0.188
33	0.309	0.208	0.271	0.342	0.349	0.231	0.245	0.319	0.309
34	0.397	0.248	0.602	0.345	0.262	0.238	0.175	0.242	0.397
35	0.288	0.212	0.265	0.324	0.272	0.105	0.081	0.247	0.288
36	0.337	0.102	0.417	0.445	0.302	0.297	0.125	0.279	0.337
37	0.426	0.423	0.2	0.366	0.226	0.206	0.195	0.197	0.426
38	0.167	0.272	0.152	0.221	0.208	0.162	0.17	0.311	0.167
39	0.323	0.252	0.177	0.249	0.265	0.215	0.342	0.382	0.323
40	0.346	0.246	0.32	0.296	0.278	0.205	0.228	0.245	0.346
41	0.381	0.116	0.559	0.216	0.368	0.258	0.339	0.165	0.381
42	0.273	0.351	0.332	0.219	0.335	0.196	0.273	0.189	0.273
43	0.138	0.395	0.205	0.282	0.247	0.379	0.296	0.2	0.138
44	0.293	0.321	0.308	0.343	0.292	0.171	0.217	0.249	0.293
45	0.401	0.298	0.298	0.178	0.316	0.175	0.216	0.24	0.401
46	0.276	0.17	0.103	0.509	0.238	0.173	0.234	0.203	0.276
47	0.317	0.163	0.239	0.523	0.417	0.278	0.196	0.26	0.317
48	0.153	0.296	0.114	0.437	0.254	0.201	0.246	0.265	0.153
49	0.336	0.352	0.255	0.108	0.352	0.213	0.122	0.176	0.336
50	0.375	0.277	0.331	0.31	0.263	0.232	0.174	0.222	0.375
51	0.277	0.198	0.225	0.28	0.281	0.163	0.243	0.219	0.277
52	0.487	0.446	0.234	0.597	0.196	0.234	0.341	0.255	0.487
53	0.335	0.229	0.224	0.457	0.418	0.167	0.29	0.204	0.335
54	0.279	0.391	0.217	0.644	0.251	0.361	0.29	0.209	0.279
55	0.493	0.402	0.329	0.272	0.27	0.249	0.178	0.23	0.493
56	0.193	0.329	0.097	0.287	0.225	0.183	0.207	0.255	0.193
57	0.274	0.228	0.299	0.228	0.159	0.237	0.337	0.208	0.274
58	0.251	0.318	0.225	0.612	0.144	0.412	0.314	0.23	0.251
59	0.196	0.258	0.223	0.143	0.207	0.148	0.313	0.17	0.196
60	0.226	0.36	0.323	0.282	0.188	0.216	0.393	0.219	0.226
61	0.268	0.254	0.278	0.273	0.261	0.37	0.635	0.281	0.268
62	0.221	0.209	0.25	0.444	0.207	0.252	0.336	0.156	0.221
63	0.147	0.234	0.134	0.118	0.18	0.221	0.238	0.212	0.147
64	0.343	0.178	0.138	0.075	0.15	0.49	0.288	0.258	0.343
65	0.307	0.437	0.114	0.185	0.109	0.174	0.288	0.352	0.307
66	0.39	0.238	0.2	0.365	0.254	0.263	0.278	0.244	0.39
67	0.184	0.107	0.238	0.233	0.299	0.322	0.181	0.285	0.184
68	0.336	0.239	0.206	0.31	0.164	0.347	0.204	0.181	0.336
69	0.257	0.399	0.335	0.4	0.238	0.176	0.19	0.183	0.257
70	0.298	0.274	0.157	0.491	0.292	0.261	0.235	0.256	0.298
71	0.363	0.336	0.233	0.33	0.333	0.289	0.151	0.367	0.363
72	0.148	0.205	0.288	0.129	0.334	0.181	0.137	0.342	0.148
73	0.424	0.296	0.221	0.357	0.207	0.278	0.18	0.263	0.424
74	0.263	0.311	0.183	0.223		0.347	0.259	0.224	0.263
75	0.527	0.325	0.191	0.269		0.29	0.402	0.228	0.527
76	0.299	0.339	0.325	0.377		0.145	0.258	0.201	0.299
77	0.607	0.305	0.289	0.361			0.204	0.174	0.607
78	0.57	0.234	0.366	0.389			0.115	0.304	0.57
79	0.391	0.209	0.359	0.268			0.266	0.397	0.391
80		0.182	0.321	0.358			0.229	0.319
81		0.267	0.411	0.395			0.191	0.19
82		0.173	0.216	0.456			0.175	0.384
83		0.234	0.254	0.263			0.272	0.259
84		0.239	0.285	0.257			0.235	0.256
85		0.421	0.332	0.275			0.363	0.244
86		0.15	0.305	0.371			0.39	0.361
87		0.315	0.235	0.399			0.306	0.29
88		0.298	0.17	0.38			0.275	0.223
89		0.193	0.154	0.21			0.225	0.304
90		0.233	0.185	0.526			0.136	0.328
91		0.153	0.336	0.241			0.277	0.303
92		0.189	0.227	0.327			0.354	0.21
93		0.148	0.305	0.352			0.241	0.217
94		0.291	0.352	0.309			0.328	0.209
95		0.232	0.288	0.201			0.182	0.215
96		0.24	0.381	0.272			0.279	0.267
97		0.157	0.215	0.171			0.112	0.291
98		0.373	0.326	0.185			0.203	0.46
99		0.407	0.26	0.155			0.308	0.555
100		0.366	0.254	0.088			0.142	0.16
101		0.272	0.268	0.321			0.332	0.256
102		0.148	0.231	0.386			0.236	0.429
103		0.243	0.238	0.344			0.139	0.239
104		0.265	0.245	0.252			0.118	0.198
105		0.295	0.233	0.194			0.238	0.212
106		0.362	0.161	0.26			0.265	0.385
107		0.214	0.167	0.331			0.259	0.282
108		0.273	0.241	0.204			0.203	0.168
109		0.281	0.439	0.355			0.169	0.257
110		0.217	0.41	0.373			0.27	0.166
111		0.154	0.41	0.322			0.388	0.213
112		0.318	0.295	0.574			0.369	0.297
113		0.191	0.311	0.281			0.388	0.457
114		0.246	0.228	0.36			0.245	0.421
115		0.171	0.281	0.305			0.193	0.45
116		0.326	0.266	0.645			0.255	0.228
117		0.237	0.238	0.116			0.243	0.234
118		0.224	0.346	0.372			0.417	0.288
119		0.599	0.267	0.514			0.206
120		0.277	0.382	0.271			0.264
121		0.32	0.279	0.357			0.299
122		0.244	0.396	0.426			0.292
123		0.304	0.377	0.237			0.291
124		0.261	0.309	0.197			0.209
125		0.224	0.274	0.086			0.373
126		0.173	0.459	0.192			0.139
127		0.235	0.219	0.312			0.381
128			0.235	0.416			0.37
129			0.276	0.306			0.114
130			0.256	0.223			0.341
131			0.175	0.261			0.266
132			0.184	0.196			0.332
133			0.165	0.158			0.236
134			0.138	0.446			0.126
135			0.278	0.437			0.172
136			0.217	0.296			0.313
137			0.218	0.372			0.092
138			0.321	0.409			0.254
139			0.181	0.255			0.088
140			0.099	0.403			0.134
141			0.226	0.267			0.243
142			0.349	0.273			0.346
143			0.28	0.299			0.195
144			0.218	0.454			0.159
145			0.227	0.422			0.298
146			0.163	0.296			0.221
147			0.317	0.592
148			0.257	0.21
149			0.158	0.224
150			0.198	0.26
151			0.227	0.192
152			0.231	0.157
153			0.287	0.091
154			0.291	0.299
155			0.227	0.257
156			0.262	0.366
157			0.318	0.213
158				0.332
